# Supplementary material for: Reliable New Biomarkers of Mitochondrial Oxidative Stress and Neuroinflammation in Cerebrospinal Fluid and Plasma from Alzheimer’s Disease Patients: A Pilot Study
Source: Int J Mol Sci. 2025 Aug 12;26(16):7792. doi: 10.3390/ijms26167792 (PMC12386766; doi:10.3390/ijms26167792)
Supplement: Supplementary file 1 [file ijms-26-07792-s001.zip]

Archive with 1 entries (1 files):
- ijms-3789672-supplementary.pdf
